# Supplementary material for: X-ray Crystallographic Study of Preferred Spacing by the NF-κB p50 Homodimer on κB DNA
Source: Biomolecules. 2023 Aug 26;13(9):1310. doi: 10.3390/biom13091310 (PMC10527052; doi:10.3390/biom13091310)
Supplement: Supplementary file 1 [file biomolecules-13-01310-s001.zip]

Archive with 1 entries (1 files):
- biomolecules-2551235-supplementary.pdf
